# Supplementary material for: A polytherapy approach demonstrates therapeutic efficacy for the treatment of SOD1 associated amyotrophic lateral sclerosis
Source: eBioMedicine. 2025 Apr 12;115:105692. doi: 10.1016/j.ebiom.2025.105692 (PMC12018197; doi:10.1016/j.ebiom.2025.105692)
Supplement: Supplementary Table S1 [file mmc3.xlsx]

## Sheet: Supplemntary Table 1
Supplementary table 1: Fold change (compared to vehicle) in survival of SOD1G93A-EGFP transfected NSC-34 cells treated with a combination of CuATSM, ebselen and telbivudine.
CuATSM (µM)	Ebselen (µM)	Telbivudine (µM)	Survival
0	0	0	1.00 ± 0.09
0.062	0	0	1.50 ± 0.29
0.125	0	0	1.64 ± 0.07
0.25	0	0	1.98 ± 0.15
0.5	0	0	2.09 ± 0.01
0	2.5	0	1.14 ± 0.11
0.062	2.5	0	1.49 ± 0.05
0.125	2.5	0	1.68 ± 0.05
0.25	2.5	0	1.81 ± 0.48
0.5	2.5	0	2.25 ± 0.19
0	5	0	1.22 ± 0.12
0.062	5	0	1.41 ± 0.03
0.125	5	0	1.81 ± 0.07
0.25	5	0	2.10 ± 0.08
0.5	5	0	2.44 ± 0.03
0	10	0	1.83 ± 0.10
0.062	10	0	2.09 ± 0.09
0.125	10	0	2.27 ± 0.02
0.25	10	0	2.38 ± 0.11
0.5	10	0	2.42 ± 0.16
0	20	0	2.64 ± 0.12
0.062	20	0	2.75 ± 0.19
0.125	20	0	2.73 ± 0.18
0.25	20	0	2.59 ± 0.32
0.5	20	0	2.60 ± 0.11
0	0	62.5	0.99 ± 0.04
0.062	0	62.5	1.39 ± 0.05
0.125	0	62.5	1.65 ± 0.10
0.25	0	62.5	1.98 ± 0.02
0.5	0	62.5	2.23 ± 0.15
0	2.5	62.5	1.07 ± 0.08
0.062	2.5	62.5	1.64 ± 0.09
0.125	2.5	62.5	1.79 ± 0.09
0.25	2.5	62.5	2.01 ± 0.08
0.5	2.5	62.5	2.52 ± 0.07
0	5	62.5	1.19 ± 0.11
0.062	5	62.5	1.72 ± 0.06
0.125	5	62.5	1.76 ± 0.14
0.25	5	62.5	1.96 ± 0.11
0.5	5	62.5	2.53 ± 0.10
0	10	62.5	1.77 ± 0.15
0.062	10	62.5	2.06 ± 0.14
0.125	10	62.5	1.99 ± 0.36
0.25	10	62.5	2.68 ± 0.37
0.5	10	62.5	2.33 ± 0.21
0	20	62.5	2.59 ± 0.07
0.062	20	62.5	2.76 ± 0.22
0.125	20	62.5	2.62 ± 0.08
0.25	20	62.5	2.86 ± 0.17
0.5	20	62.5	2.51 ± 0.00
0	0	125	0.94 ± 0.13
0.062	0	125	1.34 ± 0.10
0.125	0	125	1.85 ± 0.14
0.25	0	125	2.06 ± 0.11
0.5	0	125	2.15 ± 0.12
0	2.5	125	1.15 ± 0.15
0.062	2.5	125	1.46 ± 0.07
0.125	2.5	125	1.77 ± 0.06
0.25	2.5	125	2.04 ± 0.08
0.5	2.5	125	2.34 ± 0.15
0	5	125	1.20 ± 0.13
0.062	5	125	1.72 ± 0.10
0.125	5	125	1.92 ± 0.05
0.25	5	125	2.19 ± 0.11
0.5	5	125	2.32 ± 0.24
0	10	125	1.91 ± 0.02
0.062	10	125	2.11 ± 0.04
0.125	10	125	2.27 ± 0.10
0.25	10	125	2.31 ± 0.04
0.5	10	125	2.54 ± 0.15
0	20	125	2.66 ± 0.09
0.062	20	125	2.58 ± 0.14
0.125	20	125	2.74 ± 0.25
0.25	20	125	2.68 ± 0.24
0.5	20	125	2.66 ± 0.11
0	0	250	0.88 ± 0.07
0.062	0	250	1.49 ± 0.12
0.125	0	250	1.68 ± 0.07
0.25	0	250	1.96 ± 0.18
0.5	0	250	1.99 ± 0.14
0	2.5	250	1.16 ± 0.05
0.062	2.5	250	1.47 ± 0.12
0.125	2.5	250	1.78 ± 0.03
0.25	2.5	250	2.07 ± 0.07
0.5	2.5	250	2.25 ± 0.13
0	5	250	1.23 ± 0.13
0.062	5	250	1.51 ± 0.14
0.125	5	250	1.88 ± 0.10
0.25	5	250	2.27 ± 0.02
0.5	5	250	2.20 ± 0.04
0	10	250	2.01 ± 0.08
0.062	10	250	2.03 ± 0.22
0.125	10	250	2.21 ± 0.12
0.25	10	250	2.38 ± 0.15
0.5	10	250	2.57 ± 0.30
0	20	250	2.74 ± 0.30
0.062	20	250	2.56 ± 0.14
0.125	20	250	2.87 ± 0.04
0.25	20	250	2.81 ± 0.11
0.5	20	250	2.56 ± 0.01
0	0	500	1.16 ± 0.08
0.062	0	500	1.43 ± 0.05
0.125	0	500	1.59 ± 0.04
0.25	0	500	1.94 ± 0.03
0.5	0	500	2.16 ± 0.05
0	2.5	500	1.32 ± 0.08
0.062	2.5	500	1.72 ± 0.19
0.125	2.5	500	1.82 ± 0.10
0.25	2.5	500	1.99 ± 0.23
0.5	2.5	500	2.20 ± 0.09
0	5	500	1.18 ± 0.06
0.062	5	500	1.63 ± 0.11
0.125	5	500	1.90 ± 0.18
0.25	5	500	2.19 ± 0.11
0.5	5	500	2.19 ± 0.05
0	10	500	1.97 ± 0.17
0.062	10	500	2.25 ± 0.16
0.125	10	500	2.16 ± 0.16
0.25	10	500	2.53 ± 0.16
0.5	10	500	2.39 ± 0.07
0	20	500	2.82 ± 0.17
0.062	20	500	2.72 ± 0.16
0.125	20	500	2.85 ± 0.05
0.25	20	500	2.81 ± 0.08
0.5	20	500	2.60 ± 0.07
Data is presented as mean±SD
